# Supplementary material for: Effects of Consuming Beverages Sweetened with Fructose, Glucose, High-Fructose Corn Syrup, Sucrose, or Aspartame on OGTT-Derived Indices of Insulin Sensitivity in Young Adults
Source: Nutrients. 2024 Jan 2;16(1):151. doi: 10.3390/nu16010151 (PMC10780640; doi:10.3390/nu16010151)
Supplement: Supplementary file 1 [file nutrients-16-00151-s001.zip]

Archive with 1 entries (1 files):
- nutrients-2740514-supplementary.pdf
